# Supplementary material for: Nannochloropsis oceanica as a Microalgal Food Intervention in Diet-Induced Metabolic Syndrome in Rats
Source: Nutrients. 2021 Nov 9;13(11):3991. doi: 10.3390/nu13113991 (PMC8624018; doi:10.3390/nu13113991)
Supplement: Supplementary file 1 [file nutrients-13-03991-s001.zip]

Archive with 1 entries (1 files):
- nutrients-1395676-supplementary.pdf
